# Supplementary material for: Evolution of cytosolic and organellar invertases empowered the colonization and thriving of land plants
Source: Plant Physiol. 2023 Jul 11;193(2):1227–43. doi: 10.1093/plphys/kiad401 (PMC10661998; doi:10.1093/plphys/kiad401)
Supplement: kiad401_Supplementary_Data [file kiad401_supplementary_data.zip]

Archive with 3 entries (3 files):
- Supplemental Figure S1S3.pdf
- Supplemental Table S4.pdf
- SupplementalXXTableXXS123567 Final.xls
